# Supplementary material for: Asperulosidic Acid Ameliorates Renal Interstitial Fibrosis via Removing Indoxyl Sulfate by Up-Regulating Organic Anion Transporters in a Unilateral Ureteral Obstruction Mice Model
Source: Molecules. 2023 Nov 21;28(23):7690. doi: 10.3390/molecules28237690 (PMC10707915; doi:10.3390/molecules28237690)
Supplement: Supplementary file 1 [file molecules-28-07690-s001.zip]

Archive with 1 entries (1 files):
- molecules-2666314-supplementary.pdf
